# Supplementary material for: Fully Automated Photoplethysmography-Based Wearable Atrial Fibrillation Screening in a Hospital Setting
Source: Diagnostics (Basel). 2025 May 14;15(10):1233. doi: 10.3390/diagnostics15101233 (PMC12110636; doi:10.3390/diagnostics15101233)
Supplement: Supplementary file 1 [file diagnostics-15-01233-s001.zip]

Archive with 1 entries (1 files):
- diagnostics-3533889-supplementary.pdf
